# Supplementary material for: Blockchain and federated Q-learning-based secure, fault tolerant, and energy efficient framework for ad hoc networks
Source: PLoS One. 2026 Mar 18;21(3):e0342008. doi: 10.1371/journal.pone.0342008 (PMC12998948; doi:10.1371/journal.pone.0342008)
Supplement: S1 File — (XLSX) [file pone.0342008.s001.xlsx]

## Sheet: Figure4_PDR
Method	Value
Proposed	93.7
ACBFT	85.2
LBSCN	88.4
SBFAN	89.1

## Sheet: Appendix
Availability of Dataset
The dataset is available in GitHub and the link is https://github.com/Rigztan/Blockchain-FQL-Networking

## Sheet: Figure5_Delay_ms
Method	Value
Proposed	86.3
ACBFT	113.4
LBSCN	97.8
SBFAN	104.2

## Sheet: Figure6_Overhead_bytes
Method	Value
Proposed	392
ACBFT	457
LBSCN	423
SBFAN	441

## Sheet: Figure7_Accuracy
Method	Value
Proposed	96.1
ACBFT	82.6
LBSCN	85.3
SBFAN	89.7

## Sheet: Figure8_Energy
Method	Value
Proposed	0.27
ACBFT	0.35
LBSCN	0.33
SBFAN	0.31

## Sheet: Figure9_Rounds
Method	Value
Proposed	875
ACBFT	724
LBSCN	751
SBFAN	768
